# Supplementary material for: Two opposing hippocampus to prefrontal cortex pathways for the control of approach and avoidance behaviour
Source: Nat Commun. 2022 Jan 17;13:339. doi: 10.1038/s41467-022-27977-7 (PMC8763938; doi:10.1038/s41467-022-27977-7)
Supplement: Supplementary file 4 — Source Data [file 41467_2022_27977_MOESM4_ESM.zip]

Archive with 13 entries (12 files):
- source data figure 1.xlsx
- __MACOSX/
- __MACOSX/._source data figure 1.xlsx
- source data figure 2.xlsx
- __MACOSX/._source data figure 2.xlsx
- source data figure 3.xlsx
- __MACOSX/._source data figure 3.xlsx
- source data figure 4.xlsx
- __MACOSX/._source data figure 4.xlsx
- source data figure 5.xlsx
- __MACOSX/._source data figure 5.xlsx
- source data figure 6.xlsx
- __MACOSX/._source data figure 6.xlsx
