# Supplementary material for: Two opposing hippocampus to prefrontal cortex pathways for the control of approach and avoidance behaviour
Source: Nat Commun. 2022 Jan 17;13:339. doi: 10.1038/s41467-022-27977-7 (PMC8763938; doi:10.1038/s41467-022-27977-7)
Supplement: Supplementary file 4 — Source Data [file 41467_2022_27977_MOESM4_ESM.zip › source data figure 1.xlsx]

## Sheet: Sheet1
	Fig.1e									Fig.1h
	Normalised BIC scores for GMM cluster									Proportion of vH-PFC neurons in CA1 vs SUB
	injection	1 comp	2 comp	3 comp	4 comp	5 comp	6 comp			injection	CA1	vSUB
	0	-0.171613	-0.185729	-0.178294	-0.166025	-0.155353	-0.142985			0	0.547459	0.452541
	1	-0.169527	-0.18034	-0.172139	-0.166925	-0.158054	-0.153015			1	0.592934	0.396993
	2	-0.163314	-0.175655	-0.172108	-0.167058	-0.162662	-0.159203			2	0.456096	0.543904
	3	-0.162146	-0.180574	-0.173329	-0.165649	-0.164188	-0.154114			3	0.432815	0.56399
	4	-0.169239	-0.177191	-0.171382	-0.165725	-0.161063	-0.1554
