# Supplementary material for: Two opposing hippocampus to prefrontal cortex pathways for the control of approach and avoidance behaviour
Source: Nat Commun. 2022 Jan 17;13:339. doi: 10.1038/s41467-022-27977-7 (PMC8763938; doi:10.1038/s41467-022-27977-7)
Supplement: Supplementary file 4 — Source Data [file 41467_2022_27977_MOESM4_ESM.zip › source data figure 2.xlsx]

## Sheet: Sheet1
	Fig.2c																		Fig.2d									Fig.2g													Fig.2h
	Sup basal dendrites									Sup apical dendrites									Longest dendrite				Distance of bifurcation					Sup Spike count													sag amplitude (mV)
		A	B	C	D	E	F	G		A	B	C	D	E	F	G			recording	sup	deep		recording	sup	deep			recording	0	20	40	60	80	100	120	140	160	180			recording	sup	deep
	0	0	0	0	0	0	0	0		0	0	0	0	0	0	0			0	299.603	561.55		0	119.968	220.398			0	0	0	0	0.333333	1	2	3.33333	3.66667	4	5			0	11.4294	5.67594
	50	0	0	0	0	0	0	0		0	0	0	0	0	0	0			1	281.561	566.946		1	40.7605	384.95			1	0	0	0	0	0	0	0.666667	1.33333	1.66667	1.66667			1	7.44749	7.44749
	100	0	0	0	0	0	0	0		0	0	0	0	0	0	0			2	388.944	715.445		2	141.514	286.156			2	0	0	0	0	0	0	1.66667	3.66667	5.66667	7.33333			2	9.91687	5.92242
	150	0	0	0	0	0	0	0		0	0	0	0	0	0	0			3	470.741	591.175		3	251.577	444.801			3	0	0	0	0	0	0	1.33333	1.66667	2.66667	3.66667			3	11.3867	6.85137
	200	0	0	0	0	0	0	0		0	0	0	0	0	0	0			4	706.81	839.261		4	276.378	760.179			4	0	0	0	0	0	0	1	2	2.66667	3.66667			4	6.88472	4.1008
	250	0	0	0	0	0	0	0		0	0	0	0	0	0	0			5	459.644	883.187		5	190.06	668.066			5	0	0	0	0	0	3.33333	6.33333	8.66667	10	11.6667			5	7.39372	8.80586
	300	0	-11.6276	0	0	0	0	0		0	1.0246	0	0	0	0	0			6	715.445			6	286.156				6	0	0	0	0	1.66667	2.66667	4.33333	7	9	11			6	11.9645	5.06333
	350	0	-22.6128	0	0	-25.3556	0	0		0	2.4023	0	0	8.9194	0	0												7	0	0	0	0	0	0	1	2.66667	3.66667	5			7	9.77405	9.39494
	400	0	-15.3911	-4	0	-15.2755	-6.0192	-3		0	2.2393	1.1748	0	23.0591	1	1												8	0	0	0	0	0	0	0.666667	3.33333	6.33333	8.66667			8	10.2794	13.6008
	450	-12.3283	-5.5691	-7.0303	0	-4.6121	-16.7697	-5.4211		2.7764	7.0018	9.8092	0	13.8051	8.2656	5.2862												9	0	0	0	0	3	6	8.33333	10.6667	12	13.3333			9	8.15373	7.05263
	500	-17.0607	0	-9.3333	-10	0	-7.4473	-2.2906		6.0488	10.5798	8.5705	1	9.0211	13.4383	7.0066												10	0	0	0	0	0	0	2	4.33333	6.66667	8.33333			10	9.4689	6.83171
	550	-12.6937	0	-1.0014	-15.2896	0	-2.0809	0		20.3382	12.6543	4.7401	2.1614	9.7584	9.0755	2.1352												11	0	0	0	0	0	0	0.333333	3.33333	5.33333	7			11	7.41691	5.03121
	600	-1.0081	0	0	-8.0017	0	0	0		13.5093	2.7228	4.9072	14.3069	8.191	2.1659	2.3631												12	0	0	0	0	0	0	0.666667	2.33333	5	6.33333			12	7.97547	7.89248
	650	0	0	0	0	0	0	0		9.7485	8.2679	4.4949	12.0019	10.3383	0	6.7446												13	0	0	0	1	0	0	1	2.66667	5	5.66667			13	11.3925	5.64285
	700	0	0	0	0	0	0	0		5.2492	6.9709	2.1295	5.7069	8.0433	0	5.287												14	0	0	0	0	0	0	0	0.333333	2	3.66667			14	7.40637	4.6851
	750	0	0	0	0	0	0	0		0	23.5704	0	0	9.0106	0	0												15	0	0	0	0	0.333333	2	5	8	10.3333	12.6667			15		6.03794
	800	0	0	0	0	0	0	0		0	8.5932	0	0	5.7615	0	0
	850	0	0	0	0	0	0	0		0	0	0	0	0	0	0
	900	0	0	0	0	0	0	0		0	0	0	0	0	0	0												Deep Spike count
	950	0	0	0	0	0	0	0		0	0	0	0	0	0	0												recording	0	20	40	60	80	100	120	140	160	180
																												0	0	0	0	0	0	0	1.66667	3	4.33333	5.66667
	Deep basal dendrites									Deep apical dendrites																		1	3	0	0	0	0	2.66667	2	3.66667	6	7.33333
		A	B	C	D	E				A	B	C	D	E														2	0	0	0	0	0	0	1	3.66667	6	7.66667
	0	0	0	0	0	0				0	0	0	0	0														3	0	0	0	0	0	0	0	0	4	6.66667
	50	0	0	0	0	0				0	0	0	0	0														4	0	0	0	0	0	0	0.666667	3.33333	5.33333	6.33333
	100	0	0	0	0	0				0	0	0	0	0														5	0	0	0	0	0	0	3	4	5.66667	6
	150	0	-12.1296	0	-3	0				0	6.405	0	1.3028	0														6	0	0	0	0	0	0.666667	3	5	6	7
	200	-5	-11.3399	-5	-15.1785	0				1	2.3353	1	8.2406	0														7	0	0	0	1	4.33333	7	8.66667	10	10.6667	11.6667
	250	-14.2209	0	-10.1874	-1.2629	0				2.8786	3.7233	2.508	3.4283	0														8	0	0	0	0	0	0	0.333333	2.33333	4	5.66667
	300	-3.084	0	-9.0074	0	-14.5862				1.0111	2.0417	10.029	3.1413	4.5142														9	0	0	0	0	0	1.66667	3	4.66667	5.66667	8
	350	0	0	0	0	-13.7942				4.1976	2.3273	5.5879	1.0188	10.7765														10	0	0	0	0	1.33333	6	9.66667	12.6667	14.3333	16.3333
	400	0	0	0	0	-4.2798				2.714	2.7646	2.9976	1.1416	9.387														11	0	0	0	0	2.66667	6.66667	9	11	12.3333	13
	450	0	0	0	0	0				2.4137	1.2335	1.0286	7.1211	3.4029														12	0	0	0	0	0	0	0.666667	3	5.33333	6.66667
	500	0	0	0	0	0				7.1276	0	6.0493	2.3772	1.0197														13	0	0	0	0	0.666667	5	9.33333	13	15.3333	17.3333
	550	0	0	0	0	0				3.4692	0	5.669	3.1008	1.0134														14	0	0	0	0	3.33333	6	7.33333	9	10	10.6667
	600	0	0	0	0	0				3.1386	0	1.1174	0	1.0178														15	0	0	0.666667	3.66667	6.66667	8.66667	10.6667	12.3333	14	15
	650	0	0	0	0	0				1.1157	0	1.0113	0	1.0012															0	0	0	0	3.33333	6	8.33333	9.33333	11	11.6667
	700	0	0	0	0	0				5.2272	0	1.2202	0	2.7301															0	0	0	0.333333	2.66667	6.33333	9.66667	13	15	17
	750	0	0	0	0	0				3.28	0	1.0139	0	3.5076															0	0	0	0	0	1.66667	5	7.66667	9.66667	11
	800	0	0	0	0	0				3.3324	0	1.0131	0	0
	850	0	0	0	0	0				0	0	1.0762	0	0
	900	0	0	0	0	0				0	0	0	0	0
	950	0	0	0	0	0				0	0	0	0	0
