# Supplementary material for: Two opposing hippocampus to prefrontal cortex pathways for the control of approach and avoidance behaviour
Source: Nat Commun. 2022 Jan 17;13:339. doi: 10.1038/s41467-022-27977-7 (PMC8763938; doi:10.1038/s41467-022-27977-7)
Supplement: Supplementary file 4 — Source Data [file 41467_2022_27977_MOESM4_ESM.zip › source data figure 3.xlsx]

## Sheet: Sheet1
	Fig.3a											Fig.3b											Fig.3c											Fig.3d										Fig.3e
	Sup CA3 input (mV)											Sup ENT input (mV)											Sup PVT input (mV)											Sup DBB input (mV)										PV input Sup
	recording	0.2	0.5	1	2	5		recording	ratio			recording	0.2	0.5	1	2	5		recording	ratio			recording	0.2	0.5	1	2	5		recording	ratio			recording	0.2	0.5	1	2	5		recording	ratio		recording	0.2	0.5	1	2	5
	0	0.608335	2.778	4.67059	6.69993	9.71547		0	1.79359			0	0.093318	0.523529	0.337569	0.451063	0.776324		0	5.22931			0	0.017496	0.091183	0.40047	1.6265	2.53039		0	0.999786			0	0.094133	-0.063444	0.092708	0.170701	0.039878		0	0.015055		0	10.135	-6.75106	851.435	4619.24	9239.94
	1	1.61558	2.81276	7.90748	11.4221	15.1188		1	0.928333			1	0.037436	0.039029	0.450251	0.215596	1.69697		1	863.484			1	0.001696	0.106815	0.109528	0.22838	0.991072		1	0.258349			1	0.038487	0.015972	0.034655	0.127364	0.142893		1	0.374408		1	-13.9368	6.48879	404.92	3331	8256.1
	2	2.34274	4.40684	6.62292	9.14653	10.0267		2	0.656532			2	0.104781	0.021634	0.03357	0.058426	1.63084		2	4.22173			2	0.023059	0.049305	2.37095	5.09534	9.70797		2	452.279			2	0.366799	1.29955	2.57335	3.05043	4.887		2	1.17644		2	-2.05816	-3.47702	265.91	3221.47	7187.28
	3	0.834443	2.38743	3.91335	6.33069	8.25356		3	0.973584			3	0.034249	0.143978	0.550214	0.786766	1.63661		3	47.3657			3	0.064428	0.051645	0.109968	0.083079	0.004274		3	0.012587			3	0.030179	0.010716	0.02645	0.050525	0.914502		3	1.00115		3	28.9462	388.895	1597.61	2138.39	2415.67
	4	0.060154	0.005562	1.00898	6.95537	13.9735		4	1.42793			4	0.044861	0.030687	0.099796	0.049034	0.136724		4	0.471692			4	0.068056	0.230956	0.09193	0.160324	0.152254		4	0.892997			4	0.059375	0.019598	0.072159	0.016548	0.354794		4	0.131769		4	144.635	-69.6148	285.929	684.84	807.314
	5	0.144555	-0.008207	5.12406	8.58886	13.5371		5	1.39661			5	-0.01726	0.106001	1.36224	0.841566	1.09466		5	1.47191			5	0.059578	0.220954	0.139537	0.051949	-0.005358		5	0.00943			5	0.220006	0.063987	0.619322	1.51738	2.98701		5	1.35308		5	-17.5771	108.713	1004.43	2346.81	4049.34
	6	0.018481	0.036553	0.049068	0.584126	13.8374		6	1.05943			6	1.62732	3.66704	5.47834	9.40611	17.4761		6	1.6748			6	0.016548	0.151101	-0.051	0.077244	0.039132		6	0.037052			6	0.293114	0.64167	1.76594	3.0626	3.82753		6	0.421959		6	-1.02035	88.3764	235.755	854.304	1111.73
	7	0.107934	0.646992	4.96695	10.2759	11.6301		7	0.913054			7	0.180669	0.603248	1.02502	2.39638	10.6545		7	3.24481			7	0.031603	0.053034	0.000544	0.00373	0.003392		7	0.003448			7	0.026924	0.074872	-0.010444	0.037978	0.025907		7	0.423277		7	25.8743	163.859	857.145	1425.47	1498.05
	8	0.24703	0.24052	0.459812	0.916266	3.43201		8	0.912304			8	0.027976	0.01899	0.022583	6.58481	8.11426		8	2.50316			8	0.029738	0.257067	0.058425	-0.034893	0.11041		8	0.116195			8	0.607284	0.973168	1.43128	1.51935	1.738		8	0.468493		8	-48.299	79.4991	966.218	2097.73	2847.68
	9	0.022177	0.025602	-0.007733	1.6381	10.343		9	0.745696														9	0.003357	0.013428	0.031095	0.042997	0.043167		9	0.198477			9	0.027874	0.036587	0.062461	0.055204	0.077314		9	0.165614		9	16.7243	15.8916	45.285	24.4288	259.127
																							10	0.040013	0.041946	0.029163	-0.070362	-0.023194		10	0.067138			10	0.078297	0.22326	0.246725	0.58989	1.40273		10	0.389351		10	5.23765	116.821	749.825	2001.49	2993.15
	Deep CA3 input (mV)											Deep ENT input (mV)											11	0.044896	-0.020549	0.020073	0.045574	0.072905		11	0.126195			11	0.126788	0.03062	0.095285	0.103898	0.384127		11	0.070272		11	71.1028	362.978	838.383	1421.44	2017.03
	recording	0.2	0.5	1	2	5						recording	0.2	0.5	1	2	5																	12	0.441432	1.08273	1.78913	2.94849	4.76157		12	9.84364		12	-1.03169	33.5007	186.648	239.287	302.51
	0	0.413561	1.2401	1.324	3.4471	5.41676						0	0.206475	0.070499	-0.013869	0.019939	0.148456						Deep PVT input (mV)											13	0.076771	0.037981	0.976491	2.75073	3.48013		13	0.628617		13	-0.649212	10.7297	2.53346	157.47	257.407
	1	0.121464	3.11065	4.46001	10.5377	16.286						1	0.307085	0.079009	0.034858	-0.015056	0.001965						recording	0.2	0.5	1	2	5						14	0.047983	0.214173	0.312611	0.960147	1.23573		14	0.366841		14			947.298	3741.88	8873.1
	2	3.11092	5.03976	8.43023	13.1848	15.2722						2	0.233297	-0.009155	-0.055069	-0.011393	0.386297						0	-0.008512	0.057917	0.099252	0.107222	2.53093																15			90.0078	668.769	8013.48
	3	0.707723	1.95922	3.82254	4.05062	8.4775						3	0.015191	0.06002	0.062732	0.087045	0.034553						1	0.222922	0.10556	0.359847	1.6011	3.83618						Deep DBB input (mV)										16			38.032	10.6683	2573.29
	4	0.004986	0.021702	0.859707	5.92327	9.78579						4	0.037097	0	0.148354	0.068361	0.289858						2	-0.004205	0.015904	0.059612	0.043608	-0.021465						recording	0.2	0.5	1	2	5
	5	0.020684	0.232042	2.97901	7.42108	9.69281						5	0.024075	0.099422	0.111561	0.894802	0.743702						3	0	0.180975	0.046253	0.056086	0.339536						0	0.009766	0.894261	1.82745	3.30861	2.64891
	6	-0.039606	0.011935	0.027806	1.49975	13.0612						6	0.045642	0.114648	0.929424	3.64242	10.4348						4	0.116988	0.001662	0.014513	0	0.170498						1	0.067073	0.087689	0.036046	0.014141	0.38165
	7	0.058493	0.145132	2.05057	8.22952	12.7375						7	0.111797	0.016682	0.004239	0.026924	3.28355						5	0.096676	0.559981	0.311832	0.272089	0.568153						2	0.218851	0.952584	1.81449	3.10862	4.15404
	8	0.097252	0.666525	0.991819	1.46421	3.76192						8	0.014275	0.005357	0.026517	0.405828	3.24161						6	0.177686	0.056561	0.969605	1.2416	1.05614						3	0.169581	0.077618	0.253235	0.548858	0.913452
	9	0.048016	0.03272	-0.023736	1.48191	13.8703																	7	0.006442	0.012954	0.044726	0.322039	0.983747						4	0.050424	0.041132	0.51488	1.25014	2.69254
																							8	0.129126	0.669916	0.474869	1.03227	0.950211						5	0.132248	0.455472	0.872559	1.22779	2.20757
																							9	-0.014038	0.029839	0.116715	0.220683	0.217494						6	0.927288	1.77563	2.97799	7.37222	9.07085
																							10	0.079279	0.042522	0.070938	0.027841	0.34547						7	0.067617	0.143099	0.273854	0.457981	0.061206
																							11	0.176126	0.024314	0.551774	0.839395	0.577715						8	0.348249	1.31308	1.92416	2.69051	3.70976
																																		9	0.037741	0.05439	0.177922	0.60074	0.46683
																																		10	0.202405	0.366086	0.820981	2.62422	3.60274
																																		11	0.201355	1.55231	2.3975	3.60576	5.46627
																																		12	0.006305	0.080365	0.092233	0.416714	0.48372
																																		13	0.025296	0.416746	0.768321	3.15996	5.53616
																																		14	0.045135	0.038522	0.645298	1.99401	3.36856
