# Supplementary material for: Two opposing hippocampus to prefrontal cortex pathways for the control of approach and avoidance behaviour
Source: Nat Commun. 2022 Jan 17;13:339. doi: 10.1038/s41467-022-27977-7 (PMC8763938; doi:10.1038/s41467-022-27977-7)
Supplement: Supplementary file 4 — Source Data [file 41467_2022_27977_MOESM4_ESM.zip › source data figure 4.xlsx]

## Sheet: Sheet1
	Fig.4c																										Fig.4f									Fig.4i
	ML axon intensity								DV axon intensity								AP axon intensity										CTX				rabies					creON charge at -70 mV						creOFF charge at -70 mV							E/I ratio
	sup	sup	sup	sup	deep	deep	deep	deep	sup	sup	sup	sup	deep	deep	deep	deep	sup	sup	sup	sup	deep	deep	deep	deep			injection	sup	deep		injection	sup	deep			recording	0.5	1	2	5		recording	0.5	1	2	5			creON
	0	0	0	0	0	0	0	0	0	0	0	0	0	0	0	0	0.143149	0.132685	0.0560774	0.0557151	0.119662	0.133153	0.0290741	0.0397539			0	0.337091	0.290488		0	0.033333	0.5			0	29.4829	50.0361	84.0403	183.413		0	82.7133	96.8749	120.697	226.405			1.12438
	0	0	0	0	0	0.00458078	0	0	0	0	0	0	0	0	0	0	0.0629847	0.0547417	0.13508	0.206108	0.0306641	0.043579	0.143526	0.102642			1	0.358461	0.303868		1	0.04	0.4			1	23.0165	53.5356	374.255	356.771		1	43.7839	33.0475	199.728	311.631			0.534903
	0	0.312867	0.258764	0.234985	0.134965	0.354654	0.417002	0.435206	0	0	0	0	0	0	0	0	0.0636271	0.0656007	0.0621684	0.0674355	0.0441601	0.0436008	0.0396378	0.0513562			2	0.319105	0.390706		2	0.098182	0.1			2	6.78837	0.777706	125.169	431.804		2	44.1074	12.9867	73.9718	183.736			0.300644
	0.662423	0.558247	0.926325	0.847455	0.37397	0.515919	1.0894	0.713885	0	0	0	0	0	0	0	0	0.0974365	0.0924636	0.184978	0.160066	0.0876403	0.0817598	0.167587	0.1641			3	0.343797	0.291868		3	0.044812	0.166667			3	39.3638	13.3997	115.121	170.573		3	1.65207	2.78735	30.2174	582.023			0.333157
	0.745152	0.77684	0.656571	0.594524	0.536919	0.593205	0.678754	0.500485	0	0	0	0	0	0	0	0	0.129518	0.122788	0.120808	0.13109	0.125668	0.135575	0.121134	0.143931												4	185.272	163.014	382.616	549.894		4	11.887	95.6531	187.002	755.738			0.216408
	1.16133	0.44053	0.375807	0.493796	0.795063	0.406915	0.236612	0.427869	0	0	0	0	0	0	0	0	0.115898	0.102536	0.110428	0.129529	0.11556	0.138132	0.0918932	0.120004												5	14.0065	203.866	11.9617	453.93		5	34.7494	83.7112	219.792	226.874			0.2652
	0	0.130194	0	0.0817946	0.41818	0.212369	0	0.164684	0	0	0	0	0	0	0	0	0.0877348	0.0854953	0.0817751	0.0608937	0.120269	0.138981	0.1051	0.07362												6	1.31485	71.1229	305.797	489.58		6	80.5261	117.597	185.413	300.578			0.29726
	0	0	0	0	0.00471154	0.0942511	0	0.00610175	0	0	0	0	0	0	0	0	0.102159	0.124312	0.0491483	0.0396285	0.13893	0.108035	0.12243	0.11942												7	28.5578	162.471	233.157	375.091		7	72.57	89.4864	185.427	205.294			0.365984
	0	0	0	0	0	0.0205409	0	0	0	0	0	0	0	0	0	0	0.0935202	0.0950832	0.0524669	0.0478886	0.105287	0.0922792	0.060104	0.0613201												8	31.6561	0.854952	14.6058	343.386									0.489287
	0	0	0	0	0	0	0	0	0	0	0	0	0	0	0	0	0.0379937	0.0379643	0.0265	0.0277047	0.0461256	0.0384208	0.0233359	0.0299941												9	19.5742	140.171	687.575	1031.06									0.238898
	0	0	0	0	0	0	0	0	0	0	0.0619904	0.0268061	0	0	0.130784	0.0617621	0.0256917	0.0282261	0.0305193	0.0274961	0.0320103	0.023074	0.0237516	0.0258945
	0	0	0	0	0	0	0	0	0	0	0.0799683	0.0639196	0	0	0.138894	0.151399																				creON charge at 0 mV						creOFF charge at 0 mV
									0.0504142	0	0.0845323	0.0431275	0.0303388	0.0303388	0.153749	0.138759																				recording	0.5	1	2	5		recording	0.5	1	2	5
									0.138739	0	0.0923996	0.0321274	0.110943	0.110943	0.124844	0.183154																				0	90.5148	11.8203	7.39209	163.123		0	8.80357	11.769	23.6376	291.609
									0.203734	0	0.0970028	0.0342286	0.199704	0.199704	0.122997	0.175249																				1	1.69835	28.2459	124.092	666.982		1	72.0573	30.3944	123.131	20.2612
									0.332312	0.465537	0.101999	0.067318	0.279841	0.279841	0.122997	0.210755																				2	139.004	98.2915	193.51	1436.26		2	3.35907	17.4352	324.645	518.249
									0.304622	0.665846	0.123163	0.0705827	0.344864	0.344864	0.127733	0.217052																				3	7.4979	88.4869	226.196	511.99		3	22.7688	42.3414	21.3548	1207.76
									0.399741	0.944221	0.144997	0.101571	0.355051	0.355051	0.11023	0.192399																				4	268.155	795.876	2157.51	2541		4	15.8361	5.09252	53.9923	1509.86
									0.471915	0.116141	0.155108	0.106669	0.392873	0.392873	0.125888	0.163458																				5	18.8188	31.9122	2.79558	1711.65		5	0.372345	32.8247	36.375	126.361
									0.385576	0	0.196493	0.0772002	0.318029	0.318029	0.130624	0.117947																				6	10.1174	278.207	518.705	1646.98		6	16.3508	50.3148	62.628	73.0481
									0.278342	0	0.185911	0.173116	0.243185	0.243185	0.191648	0.226967																				7	43.2838	308.632	693.568	1024.88		7	44.319	29.4473	61.2883	118.641
																																				8	15.2033	41.9404	47.8569	701.808
																																				9	73.7732	1015.59	3239.53	4315.88
[truncated: 9 more columns]
