# Supplementary material for: Two opposing hippocampus to prefrontal cortex pathways for the control of approach and avoidance behaviour
Source: Nat Commun. 2022 Jan 17;13:339. doi: 10.1038/s41467-022-27977-7 (PMC8763938; doi:10.1038/s41467-022-27977-7)
Supplement: Supplementary file 4 — Source Data [file 41467_2022_27977_MOESM4_ESM.zip › source data figure 5.xlsx]

## Sheet: Sheet1
	Fig.5f									Fig.5h								Fig.5j
	Superficial				Deep					Superficial				Deep				pre				post
	data	epoch	subject		data	epoch	subject			data	epoch	subject		data	epoch	subject		subject	open	closed		subject	open	closed
	0.023179	bl	0		-0.404154	bl	0			0.481437	bl	0		-0.603678	bl	0		0	0.187896	0.850175		0	1.23841	-4.61051
	0.70378	bl	1		0.300726	bl	1			0.511414	bl	1		-0.365447	bl	1		1	-2.25941	-0.283113		1	0.804573	-0.223502
	-0.569688	bl	2		0.955974	bl	2			-0.768877	bl	2		0.528373	bl	2		2	-0.360275	-0.047281		2	4.09374	2.11896
	0.116175	bl	3		-0.105353	bl	3			0.048191	bl	3		-1.42958	bl	3		3	-1.46143	-0.583208		3	0.423998	-0.882874
	0.154902	bl	4		-0.075414	bl	4			0.761791	bl	4		-1.12954	bl	4		4	1.20175	-3.80023		4	0.947526	-2.93294
	-0.122289	bl	5		-0.268885	bl	5			-0.468904	bl	5		0.283773	bl	5		5	-1.84377	0.420226		5	1.46137	1.826
	0.577139	bl	6		-0.030919	bl	6			0.224845	bl	6		0.710877	bl	6		6	-2.41225	0.497602		6	1.91438	-1.15625
	0.913009	pre	0		0.05388	pre	0			0.749584	pre	0		-0.988123	pre	0
	-0.471097	pre	1		0.967175	pre	1			0.109717	pre	1		-0.323117	pre	1
	-0.312659	pre	2		1.40161	pre	2			-0.200644	pre	2		1.04517	pre	2
	0.192501	pre	3		1.44347	pre	3			0.395074	pre	3		-0.546215	pre	3
	0.547126	pre	4		-0.801431	pre	4			-1.1564	pre	4		0.450728	pre	4
	-0.479593	pre	5		1.24932	pre	5			1.31028	pre	5		1.64775	pre	5
	-0.917474	pre	6		1.27543	pre	6			0.547374	pre	6		0.751544	pre	6
	0.643237	post	0		-1.51403	post	0			-0.304031	post	0		1.27153	post	0
	0.381589	post	1		-0.868977	post	1			1.07353	post	1		0.183131	post	1
	1.42261	post	2		-0.636102	post	2			1.16016	post	2		1.27816	post	2
	0.306572	post	3		-0.257723	post	3			0.792246	post	3		0.422841	post	3
	0.619121	post	4		-0.66768	post	4			-1.27991	post	4		1.04603	post	4
	1.55979	post	5		-0.003802	post	5			0.301856	post	5		0.433226	post	5
	1.48823	post	6		-0.45296	post	6			-1.55623	post	6		0.43011	post	6
