# Supplementary material for: Two opposing hippocampus to prefrontal cortex pathways for the control of approach and avoidance behaviour
Source: Nat Commun. 2022 Jan 17;13:339. doi: 10.1038/s41467-022-27977-7 (PMC8763938; doi:10.1038/s41467-022-27977-7)
Supplement: Supplementary file 4 — Source Data [file 41467_2022_27977_MOESM4_ESM.zip › source data figure 6.xlsx]

## Sheet: Sheet1
	Fig.6e						Fig.6f
	subject	epoch	condition	open arm time			GFP	creON	creOFF
	0	off_a	GFP	44.1333			0.51435	1.08179	0.40218
	0	off_b	GFP	26.95			0.851414	1.31145	0.318588
	0	on_a	GFP	22.7			0.736573	1.31395	0.287585
	1	off_a	GFP	25.35			1.61515	0.771588	0.311251
	1	off_b	GFP	20.45			0.232374	71.4375	0
	1	on_a	GFP	21.5833			0.938721	1.67418	0.240905
	2	off_a	GFP	13.0333			0.299278	1.25462	0.257671
	2	off_b	GFP	11.5333			1.01727
	2	on_a	GFP	9.6			0.287081
	3	off_a	GFP	5.5			0.608869
	3	off_b	GFP	8.91667			0.216927
	3	on_a	GFP	8.88333			0.62685
	4	off_a	GFP	23.1667			0.928629
	4	off_b	GFP	12.5167			0.674646
	4	on_a	GFP	5.38333			1.11566
	5	off_a	GFP	18.7667			0.972352
	5	off_b	GFP	28.3667			0.647563
	5	on_a	GFP	17.6167
	6	off_a	GFP	32.3
	6	off_b	GFP	14.6167
	6	on_a	GFP	9.66667
	7	off_a	GFP	8.68333
	7	off_b	GFP	2.83333
	7	on_a	GFP	8.83333
	8	off_a	GFP	10.45
	8	off_b	GFP	9.75
	8	on_a	GFP	3
	9	off_a	GFP	33.45
	9	off_b	GFP	11.7667
	9	on_a	GFP	20.3667
	10	off_a	GFP	46.8667
	10	off_b	GFP	2.93333
	10	on_a	GFP	10.1667
	11	off_a	GFP	31.5333
	11	off_b	GFP	7.41667
	11	on_a	GFP	19.7667
	12	off_a	GFP	20.7833
	12	off_b	GFP	0.216667
	12	on_a	GFP	19.3
	13	off_a	GFP	34.1167
	13	off_b	GFP	22.2667
	13	on_a	GFP	23.0167
	14	off_a	GFP	42.3667
	14	off_b	GFP	29.9833
	14	on_a	GFP	47.2667
	15	off_a	GFP	39.1833
	15	off_b	GFP	27.3833
	15	on_a	GFP	38.1
	16	off_a	GFP	31.1167
	16	off_b	GFP	15.65
	16	on_a	GFP	20.15
	17	off_a	creOFF	30.5833
	17	off_b	creOFF	29.2
	17	on_a	creOFF	12.3
	18	off_a	creOFF	35.4167
	18	off_b	creOFF	2.55
	18	on_a	creOFF	11.2833
	19	off_a	creOFF	58.5333
	19	off_b	creOFF	21.3333
	19	on_a	creOFF	16.8333
	20	off_a	creOFF	29.1833
	20	off_b	creOFF	9.43333
	20	on_a	creOFF	9.08333
	21	off_a	creOFF	3.98333
	21	off_b	creOFF	0.133333
	21	on_a	creOFF	0
	22	off_a	creOFF	37.5667
	22	off_b	creOFF	8.65
	22	on_a	creOFF	9.05
	23	off_a	creOFF	36.9333
	23	off_b	creOFF	5.01667
	23	on_a	creOFF	9.51667
	24	off_a	creON	30.5667
	24	off_b	creON	61.6333
	24	on_a	creON	33.0667
	25	off_a	creON	37.8333
	25	off_b	creON	12.75
	25	on_a	creON	49.6167
	26	off_a	creON	12.9
	26	off_b	creON	14.4167
	26	on_a	creON	16.95
	27	off_a	creON	41.8833
	27	off_b	creON	11.4333
	27	on_a	creON	32.3167
	28	off_a	creON	0.266667
	28	off_b	creON	13.1833
	28	on_a	creON	19.05
	29	off_a	creON	17.75
	29	off_b	creON	13.9833
	29	on_a	creON	29.7167
	30	off_a	creON	25.2667
	30	off_b	creON	5.16667
	30	on_a	creON	31.7
